# Supplementary material for: ﻿Lysimachiaailaoshanensis (Primulaceae), a new species from Yunnan, China
Source: PhytoKeys. 2024 Sep 17;246:277–82. doi: 10.3897/phytokeys.246.130838 (PMC11422714; doi:10.3897/phytokeys.246.130838)
Supplement: XML Treatment for Lysimachia ailaoshanensis [file phytokeys.246.130838-treatment1.xml]

<!DOCTYPE tp:taxon-treatment
  PUBLIC "-//TaxonX//DTD Taxonomic Treatment Publishing DTD v0 20100105//EN" "tax-treatment-NSO.dtd">
<tp:taxon-treatment xmlns:tp="http://www.plazi.org/taxpub"><tp:treatment-meta><kwd-group><label>Taxon classification</label><kwd>
              <named-content content-type="kingdom">Plantae</named-content>
            </kwd><kwd>
              <named-content content-type="order">Ericales</named-content>
            </kwd><kwd>
              <named-content content-type="family">Primulaceae</named-content>
            </kwd></kwd-group><mixed-citation publication-type="journal"><person-group><name><surname>Yan</surname><given-names>Hai-Fei</given-names></name><name><surname>Hao</surname><given-names>Gang</given-names></name></person-group><article-title>﻿<italic><tp:taxon-name><tp:taxon-name-part taxon-name-part-type="genus" reg="Lysimachia">Lysimachia</tp:taxon-name-part><tp:taxon-name-part taxon-name-part-type="species" reg="ailaoshanensis">ailaoshanensis</tp:taxon-name-part></tp:taxon-name></italic> (<tp:taxon-name><tp:taxon-name-part taxon-name-part-type="family">Primulaceae</tp:taxon-name-part></tp:taxon-name>), a new species from Yunnan, China</article-title><source>PhytoKeys</source><day>17</day><month>09</month><year>2024</year><volume>246</volume><fpage>277</fpage><lpage>282</lpage><pub-id pub-id-type="doi">10.3897/phytokeys.246.130838</pub-id></mixed-citation></tp:treatment-meta><tp:nomenclature><label>﻿</label><tp:taxon-name>
            <object-id xmlns:xlink="http://www.w3.org/1999/xlink" content-type="arpha" xlink:type="simple">962ED6FA-70A8-5BDF-80FB-37845FEFC41B</object-id>
            <tp:taxon-name-part taxon-name-part-type="genus" reg="Lysimachia">Lysimachia</tp:taxon-name-part>
            <tp:taxon-name-part taxon-name-part-type="species" reg="ailaoshanensis">ailaoshanensis</tp:taxon-name-part>
            <object-id xmlns:xlink="http://www.w3.org/1999/xlink" content-type="ipni" xlink:type="simple">urn:lsid:ipni.org:names:77348638-1</object-id>
          </tp:taxon-name><tp:taxon-authority>G.Hao &amp; Y.F.Yan</tp:taxon-authority><tp:taxon-status xmlns:xlink="http://www.w3.org/1999/xlink" xlink:type="simple">sp. nov.</tp:taxon-status><xref ref-type="fig" rid="F2">Figs 1</xref><xref ref-type="fig" rid="F3">, 2</xref></tp:nomenclature><tp:treatment-sec sec-type="material" id="SECID0EIDAC"><title>Type.</title><p>China. • Yunnan Province, Jingdong Yi Autonomous County, Xujiaba, near Damenkou; <named-content xmlns:xlink="http://www.w3.org/1999/xlink" content-type="dwc:verbatimCoordinates" xlink:type="simple"><named-content content-type="geo-json" specific-use="{&#34;type&#34;:&#34;Point&#34;,&#34;coordinates&#34;:[101.000000,24.516667]}" id="NCID0ERDAC" xlink:type="simple">24°31'N, 101°00'E</named-content></named-content>; alt. 2363 m; 14 Aug. 2020; <italic>Hai-Fei Yan et al. Y2020286</italic> (holotype: IBSC! barcode IBSC1021506; isotypes: IBSC! barcode IBSC1025535, IBSC1025536).</p></tp:treatment-sec><tp:treatment-sec sec-type="diagnosis" id="SECID0EYDAC"><title>Diagnosis.</title><p><italic><tp:taxon-name><tp:taxon-name-part taxon-name-part-type="genus" reg="Lysimachia">Lysimachia</tp:taxon-name-part><tp:taxon-name-part taxon-name-part-type="species" reg="ailaoshanensis">ailaoshanensis</tp:taxon-name-part></tp:taxon-name></italic> is most similar to <italic><tp:taxon-name><tp:taxon-name-part taxon-name-part-type="genus" reg="Lysimachia">L.</tp:taxon-name-part><tp:taxon-name-part taxon-name-part-type="species" reg="chenopodioides">chenopodioides</tp:taxon-name-part></tp:taxon-name></italic> Watt ex Hook. f. and <italic><tp:taxon-name><tp:taxon-name-part taxon-name-part-type="genus" reg="Lysimachia">L.</tp:taxon-name-part><tp:taxon-name-part taxon-name-part-type="species" reg="remotiflora">remotiflora</tp:taxon-name-part></tp:taxon-name></italic> C.M. Hu, but differs from <italic><tp:taxon-name><tp:taxon-name-part taxon-name-part-type="genus" reg="Lysimachia">L.</tp:taxon-name-part><tp:taxon-name-part taxon-name-part-type="species" reg="chenopodioides">chenopodioides</tp:taxon-name-part></tp:taxon-name></italic> in narrower lanceolate leaf blade and longer pedicel, and longer stamens and styles, and from <italic><tp:taxon-name><tp:taxon-name-part taxon-name-part-type="genus" reg="Lysimachia">L.</tp:taxon-name-part><tp:taxon-name-part taxon-name-part-type="species" reg="remotiflora">remotiflora</tp:taxon-name-part></tp:taxon-name></italic> in narrower leaf blade and longer stamens.</p></tp:treatment-sec><tp:treatment-sec sec-type="description" id="SECID0EVFAC"><title>Description.</title><p>Herbs annual, glabrous, 18 to 58 cm tall. Stems erect to ascending-erect, quadrangular, branches usually few above middle. Leaves alternate; petiole 1–2.8 cm long, narrowly winged; leaf blade narrowly lanceolate, 1.8–6.0 × 0.5–1.5 cm, sparsely dark purple or brown glandular punctate, base attenuate, apex acuminate to acute. Pedicel 0.5–2 cm long. Flowers in axils of upper leaves, always forming a raceme of 5–18 cm, lax. Calyx lobes lanceolate, 4.5–5.5 mm long, split nearly to base, dark purple or black glandular striate outside, apex obtuse to subacute. Corolla white or pink; tube ca. 1 mm long; lobes oblong-spatulate, 4.5–5 mm long, dark purple glandular striate, apex obtuse. Stamens ca. as long as to slightly shorter than corolla lobes; filaments adnate to base of corolla lobes, free parts ca. 4.0 mm; anthers ovate, dorsifixed, ca. 0.5 mm. Ovary glabrous; style ca. 4.5 mm. Capsule globose, ca. 4 mm in diameter, glabrous.</p></tp:treatment-sec><tp:treatment-sec sec-type="distribution" id="SECID0E1FAC"><title>Distribution and habitat.</title><p>The new species is presently known only from the type locality in Yunnan Province, Jingdong Yi Autonomous County (Map <xref ref-type="fig" rid="F1">1</xref>). It grows at the edge of secondary mixed-evergreen forests.</p><fig id="F1" position="float" orientation="portrait"><object-id xmlns:xlink="http://www.w3.org/1999/xlink" content-type="doi" xlink:type="simple">10.3897/phytokeys.246.130838.map1</object-id><object-id xmlns:xlink="http://www.w3.org/1999/xlink" content-type="arpha" xlink:type="simple">DDBDC1D5-BE55-5C08-AEC4-0F01A526F2CB</object-id><label>Map 1.</label><caption><p>Location of the population of <italic><tp:taxon-name><tp:taxon-name-part taxon-name-part-type="genus" reg="Lysimachia">Lysimachia</tp:taxon-name-part><tp:taxon-name-part taxon-name-part-type="species" reg="ailaoshanensis">ailaoshanensis</tp:taxon-name-part></tp:taxon-name></italic> in Jingdong, Yunnan.</p></caption><graphic xmlns:xlink="http://www.w3.org/1999/xlink" xlink:href="phytokeys-246-277_article-130838__-g001.jpg" position="float" orientation="portrait" xlink:type="simple" id="oo_1135345.jpg"><uri content-type="original_file" xlink:type="simple">https://binary.pensoft.net/fig/1135345</uri></graphic></fig></tp:treatment-sec><tp:treatment-sec sec-type="phenology" id="SECID0E3GAC"><title>Phenology.</title><p>Flowering from June to August, fruiting from July to August.</p></tp:treatment-sec><tp:treatment-sec sec-type="etymology" id="SECID0EBHAC"><title>Etymology.</title><p>The new species is named referring to the type locality where the new species occurs, Ailaoshan National Nature Reserve, Yunnan, China.</p></tp:treatment-sec><tp:treatment-sec sec-type="conservation status" id="SECID0EGHAC"><title>Conservation status.</title><p>Based on our field investigations in Jingdong Yi Autonomous County and adjacent areas in the past three years, only one population with only five individuals of the new species have been found in an area of 10 km<sup>2</sup> in Jingdong Yi Autonomous County. Moreover, the local habitat is under threat by road construction and tourism development. Therefore, the conservation status of the new species is assessed as Critically Endangered (<abbrev xmlns:xlink="http://www.w3.org/1999/xlink" xlink:title="Critically Endangered" id="ABBRID0EOHAC" xlink:type="simple">CR</abbrev>) (B2a &amp; bi, iii), according to the guidelines for using the IUCN Red List Categories and Criteria (<xref ref-type="bibr" rid="B8">IUCN Standards and Petitions Committee 2024</xref>).</p></tp:treatment-sec><tp:treatment-sec sec-type="material" id="SECID0EWHAC"><title>Additional specimens examined (paratype).</title><p>China. The same locality as holotype, 7 August 2023, <italic>Hai-Fei Yan Yan2023054</italic> (IBSC! barcode IBSC1025537, IBSC1025538).</p></tp:treatment-sec><tp:treatment-sec sec-type="Relationship with similar species" id="SECID0E5HAC"><title>Relationship with similar species.</title><p>Based on the classification of <italic><tp:taxon-name><tp:taxon-name-part taxon-name-part-type="genus" reg="Lysimachia">Lysimachia</tp:taxon-name-part></tp:taxon-name></italic> by <xref ref-type="bibr" rid="B3">Handel-Mazzetti (1928)</xref> and <xref ref-type="bibr" rid="B1">Chen and Hu (1979)</xref>, the new species clearly belongs to <tp:taxon-name><tp:taxon-name-part taxon-name-part-type="genus" reg="Lysimachia">Lysimachia</tp:taxon-name-part><tp:taxon-name-part taxon-name-part-type="infraspecific-rank">subg.</tp:taxon-name-part><tp:taxon-name-part taxon-name-part-type="subgenus" reg="Palladia">Palladia</tp:taxon-name-part><tp:taxon-name-part taxon-name-part-type="infraspecific-rank">sect.</tp:taxon-name-part><tp:taxon-name-part taxon-name-part-type="section" reg="Chenopodiopsis">Chenopodiopsis</tp:taxon-name-part></tp:taxon-name> Hand.-Mazz., which is characterised by leaves alternate, racemes sparsely flowered or solitary in axils of upper leaves, filaments free, adnate to middle of corolla, and styles usually shorter than corolla. Approximately eight species were recognized in this section, mainly distributed in southwestern China and adjacent regions (e.g., Bhutan, India, Kashmir, N. Myanmar, Nepal, Pakistan), and a few outliers in Thailand, the Mediterranean coast, and southeastern Africa (<xref ref-type="bibr" rid="B3">Handel-Mazzetti 1928</xref>; <xref ref-type="bibr" rid="B2">Chen et al. 1989</xref>; <xref ref-type="bibr" rid="B7">Hu and Kelso 1996</xref>). The new species is morphologically similar to <italic><tp:taxon-name><tp:taxon-name-part taxon-name-part-type="genus" reg="Lysimachia">L.</tp:taxon-name-part><tp:taxon-name-part taxon-name-part-type="species" reg="chenopodioides">chenopodioides</tp:taxon-name-part></tp:taxon-name></italic> and <italic><tp:taxon-name><tp:taxon-name-part taxon-name-part-type="genus" reg="Lysimachia">L.</tp:taxon-name-part><tp:taxon-name-part taxon-name-part-type="species" reg="remotiflora">remotiflora</tp:taxon-name-part></tp:taxon-name></italic>, but is distinctive in its leaf shape and heights of stamens and styles (see Table <xref ref-type="table" rid="T1">1</xref>, Figs <xref ref-type="fig" rid="F2">1</xref>–<xref ref-type="fig" rid="F4">3</xref>).</p><table-wrap id="T1" position="float" orientation="portrait"><label>Table 1.</label><caption><p>Main morphological differences between <italic><tp:taxon-name><tp:taxon-name-part taxon-name-part-type="genus" reg="Lysimachia">Lysimachia</tp:taxon-name-part><tp:taxon-name-part taxon-name-part-type="species" reg="ailaoshanensis">ailaoshanensis</tp:taxon-name-part></tp:taxon-name></italic> and two similar species.</p></caption><table id="TID0EXCAE" rules="all"><tbody><tr><th rowspan="1" colspan="1">Features</th><th rowspan="1" colspan="1">
                    <italic>
                      <tp:taxon-name><tp:taxon-name-part taxon-name-part-type="genus" reg="Lysimachia">L.</tp:taxon-name-part><tp:taxon-name-part taxon-name-part-type="species" reg="ailaoshanensis">ailaoshanensis</tp:taxon-name-part></tp:taxon-name>
                    </italic>
                  </th><th rowspan="1" colspan="1">
                    <italic>
                      <tp:taxon-name><tp:taxon-name-part taxon-name-part-type="genus" reg="Lysimachia">L.</tp:taxon-name-part><tp:taxon-name-part taxon-name-part-type="species" reg="chenopodioides">chenopodioides</tp:taxon-name-part></tp:taxon-name>
                    </italic>
                  </th><th rowspan="1" colspan="1">
                    <italic>
                      <tp:taxon-name><tp:taxon-name-part taxon-name-part-type="genus" reg="Lysimachia">L.</tp:taxon-name-part><tp:taxon-name-part taxon-name-part-type="species" reg="remotiflora">remotiflora</tp:taxon-name-part></tp:taxon-name>
                    </italic>
                  </th></tr><tr><td rowspan="1" colspan="1">Petiole length</td><td rowspan="1" colspan="1">1–2.8 cm</td><td rowspan="1" colspan="1">0.5–1 cm</td><td rowspan="1" colspan="1">ca. 1.1 cm</td></tr><tr><td rowspan="1" colspan="1">Lamina shape</td><td rowspan="1" colspan="1">narrowly lanceolate</td><td rowspan="1" colspan="1">ovate to rhomboid-ovate</td><td rowspan="1" colspan="1">ovate-lanceolate</td></tr><tr><td rowspan="1" colspan="1">Pedicel length</td><td rowspan="1" colspan="1">0.5–2 cm</td><td rowspan="1" colspan="1">1–2 mm</td><td rowspan="1" colspan="1">1.5–2.5 cm</td></tr><tr><td rowspan="1" colspan="1">Filament length</td><td rowspan="1" colspan="1">4.5–5 mm</td><td rowspan="1" colspan="1">1–1.5 mm</td><td rowspan="1" colspan="1">1–1.5 mm</td></tr><tr><td rowspan="1" colspan="1">Style length</td><td rowspan="1" colspan="1">4.5 mm</td><td rowspan="1" colspan="1">1.5 mm</td><td rowspan="1" colspan="1">2.5 mm</td></tr></tbody></table></table-wrap><fig id="F2" position="float" orientation="portrait"><object-id xmlns:xlink="http://www.w3.org/1999/xlink" content-type="doi" xlink:type="simple">10.3897/phytokeys.246.130838.figure1</object-id><object-id xmlns:xlink="http://www.w3.org/1999/xlink" content-type="arpha" xlink:type="simple">354ED545-BB34-5B20-AF23-1280DCCABEBA</object-id><label>Figure 1.</label><caption><p><italic><tp:taxon-name><tp:taxon-name-part taxon-name-part-type="genus" reg="Lysimachia">Lysimachia</tp:taxon-name-part><tp:taxon-name-part taxon-name-part-type="species" reg="ailaoshanensis">ailaoshanensis</tp:taxon-name-part></tp:taxon-name></italic> G.Hao &amp; Y.F.Yan, sp. nov. <bold>A</bold> habit <bold>B</bold> abaxial (right) and adaxial (left) surfaces of a leaf <bold>C</bold> flower <bold>D</bold> calyx lobes <bold>E</bold> dissected corolla <bold>F</bold> pistil and its stigma (enlarged) <bold>G</bold> young fruit with persistent calyx. Drawn by Yun-Xiao Liu from the holotype.</p></caption><graphic xmlns:xlink="http://www.w3.org/1999/xlink" xlink:href="phytokeys-246-277_article-130838__-g002.jpg" position="float" orientation="portrait" xlink:type="simple" id="oo_1135346.jpg"><uri content-type="original_file" xlink:type="simple">https://binary.pensoft.net/fig/1135346</uri></graphic></fig><fig id="F3" position="float" orientation="portrait"><object-id xmlns:xlink="http://www.w3.org/1999/xlink" content-type="doi" xlink:type="simple">10.3897/phytokeys.246.130838.figure2</object-id><object-id xmlns:xlink="http://www.w3.org/1999/xlink" content-type="arpha" xlink:type="simple">2D2FD707-2F59-58AD-80E5-5ECC79E00E0C</object-id><label>Figure 2.</label><caption><p>Living plant of <italic><tp:taxon-name><tp:taxon-name-part taxon-name-part-type="genus" reg="Lysimachia">Lysimachia</tp:taxon-name-part><tp:taxon-name-part taxon-name-part-type="species" reg="ailaoshanensis">ailaoshanensis</tp:taxon-name-part></tp:taxon-name></italic> G.Hao &amp; Y.F.Yan, sp. nov. <bold>A</bold> habitat <bold>B</bold> habit <bold>C</bold> leaves on abaxial (right) and adaxial (left) surfaces <bold>D</bold> flower (lateral view) <bold>E</bold> corolla <bold>F</bold> pistil <bold>G</bold> abaxial (left) and adaxial (right) sides of a calyx lobe. Photographed by Hai-Fei Yan.</p></caption><graphic xmlns:xlink="http://www.w3.org/1999/xlink" xlink:href="phytokeys-246-277_article-130838__-g003.jpg" position="float" orientation="portrait" xlink:type="simple" id="oo_1135347.jpg"><uri content-type="original_file" xlink:type="simple">https://binary.pensoft.net/fig/1135347</uri></graphic></fig><fig id="F4" position="float" orientation="portrait"><object-id xmlns:xlink="http://www.w3.org/1999/xlink" content-type="doi" xlink:type="simple">10.3897/phytokeys.246.130838.figure3</object-id><object-id xmlns:xlink="http://www.w3.org/1999/xlink" content-type="arpha" xlink:type="simple">40899FE3-CE55-5B21-83FD-03F6B610E74A</object-id><label>Figure 3.</label><caption><p>Holotypes of <italic><tp:taxon-name><tp:taxon-name-part taxon-name-part-type="genus" reg="Lysimachia">Lysimachia</tp:taxon-name-part><tp:taxon-name-part taxon-name-part-type="species" reg="ailaoshanensis">ailaoshanensis</tp:taxon-name-part></tp:taxon-name></italic> and two of its allies <bold>A</bold><italic><tp:taxon-name><tp:taxon-name-part taxon-name-part-type="genus" reg="Lysimachia">L.</tp:taxon-name-part><tp:taxon-name-part taxon-name-part-type="species" reg="ailaoshanensis">ailaoshanensis</tp:taxon-name-part></tp:taxon-name></italic><bold>B</bold><italic><tp:taxon-name><tp:taxon-name-part taxon-name-part-type="genus" reg="Lysimachia">L.</tp:taxon-name-part><tp:taxon-name-part taxon-name-part-type="species" reg="chenopodioides">chenopodioides</tp:taxon-name-part></tp:taxon-name></italic><bold>C</bold><italic><tp:taxon-name><tp:taxon-name-part taxon-name-part-type="genus" reg="Lysimachia">L.</tp:taxon-name-part><tp:taxon-name-part taxon-name-part-type="species" reg="remotiflora">remotiflora</tp:taxon-name-part></tp:taxon-name></italic>.</p></caption><graphic xmlns:xlink="http://www.w3.org/1999/xlink" xlink:href="phytokeys-246-277_article-130838__-g004.jpg" position="float" orientation="portrait" xlink:type="simple" id="oo_1135348.jpg"><uri content-type="original_file" xlink:type="simple">https://binary.pensoft.net/fig/1135348</uri></graphic></fig></tp:treatment-sec><ref-list><ref id="B8"><mixed-citation xmlns:xlink="http://www.w3.org/1999/xlink" xlink:type="simple">IUCN Standards and Petitions Committee (<year>2024</year>) Guidelines for using the IUCN Red List categories and criteria. Version 16: Prepared by the Standards and Petitions Committee in March 2024.</mixed-citation></ref><ref id="B3"><mixed-citation xmlns:xlink="http://www.w3.org/1999/xlink" xlink:type="simple"><person-group><name name-style="western"><surname>Handel-Mazzetti</surname><given-names>H</given-names></name></person-group> (<year>1928</year>) A revision of the Chinese species of <italic><tp:taxon-name><tp:taxon-name-part taxon-name-part-type="genus">Lysimachia.</tp:taxon-name-part></tp:taxon-name></italic> Notes from the Royal Botanic Garden Edinburgh 77: 51–122.</mixed-citation></ref><ref id="B1"><mixed-citation xmlns:xlink="http://www.w3.org/1999/xlink" xlink:type="simple"><person-group><name name-style="western"><surname>Chen</surname><given-names>FH</given-names></name><name name-style="western"><surname>Hu</surname><given-names>CM</given-names></name></person-group> (<year>1979</year>) Taxomomic and phytogeographic studies on Chinese species of <italic><tp:taxon-name><tp:taxon-name-part taxon-name-part-type="genus">Lysimachia.</tp:taxon-name-part></tp:taxon-name></italic> Acta Phytotaxonomica Sinica 17: 21–53.</mixed-citation></ref><ref id="B2"><mixed-citation xmlns:xlink="http://www.w3.org/1999/xlink" xlink:type="simple"><person-group><name name-style="western"><surname>Chen</surname><given-names>FH</given-names></name><name name-style="western"><surname>Hu</surname><given-names>CM</given-names></name><name name-style="western"><surname>Fang</surname><given-names>YY</given-names></name><name name-style="western"><surname>Zheng</surname><given-names>CZ</given-names></name></person-group> (<year>1989</year>) <italic><tp:taxon-name><tp:taxon-name-part taxon-name-part-type="genus">Lysimachia</tp:taxon-name-part></tp:taxon-name></italic>. In: Chen FH, Hu CM (Eds) Flora Reipublicae Popularis Sinicae. Vol. 59 (1). Science Press, Beijing, 3−133.</mixed-citation></ref><ref id="B7"><mixed-citation xmlns:xlink="http://www.w3.org/1999/xlink" xlink:type="simple"><person-group><name name-style="western"><surname>Hu</surname><given-names>CM</given-names></name><name name-style="western"><surname>Kelso</surname><given-names>S</given-names></name></person-group> (<year>1996</year>) <article-title><tp:taxon-name><tp:taxon-name-part taxon-name-part-type="family">Primulaceae</tp:taxon-name-part></tp:taxon-name>.</article-title> In: <person-group><name name-style="western"><surname>Wu</surname><given-names>ZY</given-names></name><name name-style="western"><surname>Raven</surname><given-names>PH</given-names></name></person-group> (<role>Eds</role>) <issue-title>Flora of China.</issue-title><source>Vol. 15. Science Press, Beijing, and Missouri Botanical Garden Press, St Louis</source>, <fpage>99</fpage>–<lpage>185</lpage>.</mixed-citation></ref></ref-list></tp:taxon-treatment>
